# Supplementary material for: Prognostic and predictive role of CD8 and PD-L1 determination in lung tumor tissue of patients under anti-PD-1 therapy
Source: Br J Cancer. 2018 Oct 15;119(8):950–60. doi: 10.1038/s41416-018-0220-9 (PMC6203820; doi:10.1038/s41416-018-0220-9)
Supplement: Supplementary file 7 — Supplementary Table 1 [file 41416_2018_220_MOESM7_ESM.xlsx]

## Sheet: Table S1
Variable		Total (N=34)
Sex-no.(%)	Female	10 (29)
	Male	24 (71)
Age-yr	median (range)	65 (38-81)
	mean (sd)	65 (9.3)
WHO performance status-no.(%)	0	9 (27)
	1	15 (44)
	2	10 (29)
Histology-no.(%)	Nonsquamous-cell	22 (65)
	Squamous-cell	12 (35)
Stage-no.(%)	IIIB	4 (12)
	IV	30 (88)
Smoker-no.(%)	No	2 (6)
	Yes	33 (94)
Table S1. Summary of clinical characteristics of the pronostic IHC cohort.
