# Supplementary material for: Prognostic and predictive role of CD8 and PD-L1 determination in lung tumor tissue of patients under anti-PD-1 therapy
Source: Br J Cancer. 2018 Oct 15;119(8):950–60. doi: 10.1038/s41416-018-0220-9 (PMC6203820; doi:10.1038/s41416-018-0220-9)
Supplement: Supplementary file 8 — Supplementary Table 2 [file 41416_2018_220_MOESM8_ESM.xlsx]

## Sheet: Table S2
Variable		Total (N=1016)					OS
							Hratio	95% CI	P-value
Sexe-no.(%)	Female	407 (40.1)					1
	Male	609 (59.9)					1.627	[1.280;2.068]	7.06e-05
Age-yr	median (range)	67 (38-90)					2.222	[1.712;2.883]	1.91e-09
	mean (sd)	66.2 (9.3)					3.105	[1.965;4.908]	1.22e-06
Histology-no.(%)	Nonsquamous-cell	515 (50.7)
	Squamous-cell	501 (49.3)
Stage-no.(%)	Stage I	519 (51.1)					1.011	[1;1.023]	0.05
	Stage II	284 (28.0)					1
	Stage III	168 (16.5)					1.144	[0.931;1.406]	0.20
	Stage IV	33 (3.2)					1
	Missing	12 (1.2)					1.091	[0.893;1.333]	0.40
CD274 expression	low	545 (53.6)					1
	high	471 (46.4)					1.214	[1;1.481]	0.05
CD8A expression	low	205 (20.2)					1
	high	811 (79.8)					0.757	[0.598;0.959]	0.02
Table S2. Summary of clinical characteristics of the pronostic mRNA cohort
