# Supplementary material for: Prognostic and predictive role of CD8 and PD-L1 determination in lung tumor tissue of patients under anti-PD-1 therapy
Source: Br J Cancer. 2018 Oct 15;119(8):950–60. doi: 10.1038/s41416-018-0220-9 (PMC6203820; doi:10.1038/s41416-018-0220-9)
Supplement: Supplementary file 9 — Supplementary Table 3 [file 41416_2018_220_MOESM9_ESM.xlsx]

## Sheet: Table S3
Variable		RECIST response
		PD (N=45)	SD + PR (N=40)	Total (N=85)	p
Sexe-no.(%)	Female	12 (27)	6 (15)	18 (21)	0.29
	Male	33 (73)	34 (85)	67 (79)
Age-yr	median (range)	63 (45-80)	67 (49-85)	66 (45-85)	0.02
	mean (sd)	63 (8.9)	68 (9.9)	65 (9.7)
WHO performance status-no.(%)	0	11 (25)	17 (43)	28 (33)	0.02
	1	28 (62)	23 (57)	51 (60)
	2	6 (13)	0 (0)	6 (7)
Histology-no.(%)	Nonsquamous-cell	28 (62)	17 (43)	45 (53)	0.14
	Squamous-cell	16 (36)	21 (52)	37 (44)
	Other	1 (2)	2 (5)	3(3)	-
Stage-no.(%)	IIIB	3 (7)	8 (20)	11 (13)	0.13
	IV	42 (93)	32 (80)	74 (87)
Smoker-no.(%)	No	4 (9)	5 (13)	9 (11)	0.73
	Yes	41 (91)	35 (87)	76 (89)
Table S3. Summary of clinical characteristics of the predictive cohort.
