# Supplementary material for: Prognostic and predictive role of CD8 and PD-L1 determination in lung tumor tissue of patients under anti-PD-1 therapy
Source: Br J Cancer. 2018 Oct 15;119(8):950–60. doi: 10.1038/s41416-018-0220-9 (PMC6203820; doi:10.1038/s41416-018-0220-9)
Supplement: Supplementary file 10 — Supplementary Table 4 [file 41416_2018_220_MOESM10_ESM.xlsx]

## Sheet: Table S4
Variable		Total (N=44)
Sex-no.(%)	Female	24 (55)
	Male	20 (45)
Age-yr	median (range)	65 (45-81)
	mean (sd)	65 (7.2)
WHO performance status-no.(%)	0	4 (9)
	1	31 (72)
	2	8 (19)
Histology-no.(%)	Nonsquamous-cell	32 (73)
	Squamous-cell	8 (18)
	Other	4 (9)
Stage-no.(%)	III	18 (41)
	IV	26 (59)
Smoker-no.(%)	No	3 (7)
	Yes	41 (93)
Table S4. Summary of clinical characteristics of the validation predictive cohort.
