# Supplementary material for: Prognostic and predictive role of CD8 and PD-L1 determination in lung tumor tissue of patients under anti-PD-1 therapy
Source: Br J Cancer. 2018 Oct 15;119(8):950–60. doi: 10.1038/s41416-018-0220-9 (PMC6203820; doi:10.1038/s41416-018-0220-9)
Supplement: Supplementary file 11 — Supplementary Table 5 [file 41416_2018_220_MOESM11_ESM.xlsx]

## Sheet: Table S5
Variable		Univariate Cox models				Multivariate Cox models
									Immunohistochemistry models
						Clinical			CD8			Sp142			Combined CD8/Sp142
		Hratio	95% IC	p	Adjusted p (FDR)	Hratio	95% IC	p	Hratio	95% IC	p	Hratio	95% IC	p	Hratio	95% IC	p	Hratio	95% IC	p
Sexe	Female	1				1			1			1			1			1
	Male	0.642	[0.274;1.505]	0.30	0.40	0.413	[0.153;1.112]	0.08	0.557	[0.162;1.919]	0.35	0.410	[0.151;1.114]	0.08	0.551	[0.159;1.912]	0.35	0.540	[0.180;1.619]	0.27
Age-yr	Continuous	1.048	[0.995;1.104]	0.08	0.13	1.046	[0.983;1.113]	0.16	1.046	[0.984;1.111]	0.15	1.046	[0.983;1.114]	0.16	1.048	[0.985;1.115]	0.14	1.059	[0.92;1.131]	0.09
WHO performance status	0	1				1			1			1			1			1
	1	1.555	[0.531;4.557]	0.42	0.48	1.300	[0.383;4.416]	0.67	1.002	[0.194;5.173]	1.00	1.308	[0.384;4.450]	0.67	1.008	[0.197;5.148]	0.99	0.939	[0.262;3.373]	0.92
	2	6.551	[2.040;21.03]	0.002	0.02	5.136	[1.370;19.26]	0.02	3.394	[0.539;21.37]	0.19	5.178	[1.369;19.59]	0.02	3.420	[0.541;21.61]	0.19	3.482	[0.826;14.68]	0.09
Histology	Nonsquamous-cell	1				1			1			1			1			1
	Squamous-cell	2.176	[0.951;4.979]	0.06	0.12	1.285	[0.469;3.520]	0.63	1.875	[0.541;6.506]	0.32	1.242	[0.378;4.082]	0.72	1.691	[0.415;6.891]	0.46	1.122	[0.385;3.272]	0.83
CD8 expression	Low	1				-			1			-			1			-
	High	0.452	[0.204;0.9998]	0.05	0.12				0.488	[0.124;1.921]	0.31				0.481	[0.122;1.907]	0.30
PD-L1 expression (Sp142)	Low	1				-			-			1			1			-
	High	1.115	[0.506;2.455]	0.79	0.79							1.055	[0.397;2.799]	0.92	1.179	[0.416;3.341]	0.76
CD8 and PD-L1 expressions	CD8- PD-L1 +	1				-			-			-			-			1
	Others patients	0.384	[0.164;0.903]	0.02	0.08													0.446	[0.142;1.402]	0.17
Table S5. Summary of univariate and multivariate Cox models with IHC expressions and clinical characterics of the pronostic IHC cohort.
