# Supplementary material for: Prognostic and predictive role of CD8 and PD-L1 determination in lung tumor tissue of patients under anti-PD-1 therapy
Source: Br J Cancer. 2018 Oct 15;119(8):950–60. doi: 10.1038/s41416-018-0220-9 (PMC6203820; doi:10.1038/s41416-018-0220-9)
Supplement: Supplementary file 12 — Supplementary Table 6 [file 41416_2018_220_MOESM12_ESM.xlsx]

## Sheet: Feuil2
Variable		Univariate Cox models				Multivariate Cox models
					Adjusted p	Clinical			CD8A			CD274			Combined CD8A/CD274			Bootstrapping
		Hratio	95% IC	p	(FDR)	Hratio	95% IC	P-value	Hratio	95% IC	P-value	Hratio	95% IC	P-value	Hratio	95% IC	P-value	95%CI	P-value
Sex	Female	1				1			1			1			1
	Male	1.144	[0.931;1.406]	0.20	0.23	1.089	[0.874;1.355]	0.45	1.08	[0.867;1.346]	0.49	1.09	[0.876;1.358]	0.44	1.082	[0.869;1.348]	0.48	[0.875;1.349]	0.4
Age-yr	Continuous	1.011	[1;1.023]	0.05	0.07	1.015	[1.003;1.026]	0.01	1.015	[1.003;1.027]	0.01	1.015	[1.003;1.026]	0.01	1.015	[1.003;1.027]	0.01	[1.004;1.026]	0.007
Stage	I	1				1			1			1			1
	II	1.627	[1.280;2.068]	7.06e-05	0.0002	1.554	[1.214;1.990]	0.0005	1.541	[1.203;1.974]	0.0006	1.548	[1.209;1.982]	0.00053	1.529	[1.194;1.959]	0.00077	[1.201;2.001]	0.0007
	III	2.222	[1.712;2.883]	1.91e-09	1.5e-08	2.141	[1.646;2.784]	1.35e-08	2.141	[1.646;2.784]	1.37e-08	2.119	[1.628;2.756]	2.26e-08	2.11	[1.621;2.745]	2.74e-08	[1.662;2.883]	5.79e-08
	IV	3.105	[1.965;4.908]	1.22e-06	4.8e-06	3.098	[1.941;4.945]	2.14e-06	3.074	[1.925;4.909]	2.57e-06	3.107	[1.946;4.962]	2.06e-06	3.087	[1.931;4.932]	2.44e-06	[2.118;4.831]	3.4611e-06
Histology	Non-squamous cell	1				1			1			1			1
	Squamous cell	1.091	[0.893;1.333]	0.40	0.4	1.007	[0.810;1.252]	0.95	0.997	[0.801;1.240]	0.97	0.99	[0.800;1.241]	0.97	0.978	[0.785;1.220]	0.84	[0.786;1.218]	0.51
CD8 expression (CD8A)	Low	1				-			1			-			1
	High	0.757	[0.598;0.959]	0.02	0.04				0.808	[0.635;1.027]	0.08				0.768	[0.599;0.984]	0.04	[0.589;0.963]	0.02
PD-L1 expression (CD274)	Low	1				-			-			1			1
	High	1.214	[1;1.481]	0.05	0.07							1.125	[0.917;1.379]	0.26	1.186	[0.961;1.465]	0.11	[0.94;1.49]	0.18
Statistics	AIC	-				4486.5			4485.59			4487.23			4485
	Harrel's C					0.62			0.62			0.62			0.622
Table S6. Summary of univariate and multivariate Cox models with mRNA expressions and clinical characterics of the pronostic mRNA cohort.
