# Supplementary material for: Prognostic and predictive role of CD8 and PD-L1 determination in lung tumor tissue of patients under anti-PD-1 therapy
Source: Br J Cancer. 2018 Oct 15;119(8):950–60. doi: 10.1038/s41416-018-0220-9 (PMC6203820; doi:10.1038/s41416-018-0220-9)
Supplement: Supplementary file 13 — Supplementary Table 7 [file 41416_2018_220_MOESM13_ESM.xlsx]

## Sheet: Table S7
Variable		mRNA multivariate Cox models
		IFN signature			EIG signature			Combined CD8A/CD274
		Hratio	95% IC	p	Hratio	95% IC	p	Hratio	95% IC	p
Sexe	Female	1			1			1
	Male	0.528	[0.198;1.408]	0.20	0.505	[0.188;1.358]	0.18	0.302	[0.105;0.868]	0.03
Age	Continuous	0.974	[0.938;1.011]	0.17	0.977	[0.940;1.015]	0.24	0.951	[0.910;0.994]	0.02
WHO performance status	0	1			1			1
	1	0.786	[0.333;1.855]	0.58	0.778	[0.330;1.834]	0.57	0.665	[0.291;1.524]	0.34
	2	5.260	[1.296;21.356]	0.02	4.884	[1.160;20.569]	0.03	3.985	[0.993;15.988]	0.051
Histology	Nonsquamous-cell	1			1			1
	Squamous-cell	0.833	[0.350;1.982]	0.68	0.843	[0.356;1.996]	0.70	1.301	[0.536;3.156]	0.56
CD8 expression (CD8A)	Low	-			-			1
	High							0.163	[0.033;0.798]	0.03
PD-L1 expression (CD274)	Low	-			-			1
	High							0.366	[0.127;1.051]	0.06
IFN signature expression	Low	1			-			-
	High	0.455	[0.188;1.100]	0.08
EIG signature expression	Low	-			1			-
	High				0.458	[0.189;1.108]	0.08
Statistics	AIC	185			185			173
	Harrell's C-statistic	0.77			0.75			0.90
Table S7. Summary of mRNA multivariate Cox models built on the predictive cohort data.
