# Supplementary material for: Prognostic and predictive role of CD8 and PD-L1 determination in lung tumor tissue of patients under anti-PD-1 therapy
Source: Br J Cancer. 2018 Oct 15;119(8):950–60. doi: 10.1038/s41416-018-0220-9 (PMC6203820; doi:10.1038/s41416-018-0220-9)
Supplement: Supplementary file 14 — Supplementary Table 8 [file 41416_2018_220_MOESM14_ESM.xlsx]

## Sheet: Table S8
Variable		Clinical model			NanoString multivariate Cox models
					IFN signature			EIG signature			Combined CD8/PD-L1
		Hratio	95% IC	p	Hratio	95% IC	p	Hratio	95% IC	p	Hratio	95% IC	p
Sexe	Female	1			1			1			1
	Male	0.454	[0.230;0.899]	0.02	0.400	[0.200;0.799]	0.01	0.390	[0.193;0.784]	0.008	0.426	[0.206;0.881]	0.02
Age-yr	Continuous	1.013	[0.988;1.040]	0.30	1.008	[0.983;1.033]	0.53	1.010	[0.985;1.035]	0.46	1.008	[0.985;1.031]	0.51
WHO performance status	0	1			1			1			1
	1	1.690	[0.818;3.489]	0.16	1.950	[0.946;4.022]	0.07	1.810	[0.884;3.703]	0.10	2.161	[1.043;4.478]	0.04
	2	1.358	[0.173;10.639]	0.77	1.888	[0.235;15.179]	0.55	1.843	[0.229;14.814]	0.57	4.594	[0.481;43.902]	0.19
IFN signature expression	Low	-			1			-			-
	High				0.382	[0.190;0.769]	0.007
EIG signature expression	Low	-			-			1			-
	High							0.427	[0.217;0.838]	0.01
CD8 expression (CD8A)	Low	-			-			-			1
	High										0.376	[0.186;0.759]	0.006
PD-L1 expression (CD274)	Low	-			-			-			1
	High										0.326	[0.102;1.038]	0.06
Statistics	AIC	287			283			284			279
	Harrell's C-statistic	0.71			0.79			0.79			0.81
Table S8. Summary of multivariate Cox models built on the externe validation cohort data.
